# Supplementary material for: Anthocyanins and Carotenoids Characterization in Flowers and Leaves of Cyclamen Genotypes Linked with Bioactivities Using Multivariate Analysis Techniques
Source: Antioxidants (Basel). 2022 Jun 7;11(6):1126. doi: 10.3390/antiox11061126 (PMC9220265; doi:10.3390/antiox11061126)
Supplement: Supplementary file 1 [file antioxidants-11-01126-s001.zip]

Archive with 1 entries (1 files):
- antioxidants-1747268-supplementary.pdf
